# Supplementary material for: Hypertensive rats show increased renal excretion and decreased tissue concentrations of glycine betaine, a protective osmolyte with diuretic properties
Source: PLoS One. 2024 Jan 2;19(1):e0294926. doi: 10.1371/journal.pone.0294926 (PMC10760924; doi:10.1371/journal.pone.0294926)
Supplement: S1 Appendix — Raw data includes betaine tissues concentration, metabolic parameters, molecular biology studies, hemodynamics and diuresis measurement. (XLSX) [file pone.0294926.s007.xlsx]

## Sheet: betaine tissues
Group	Spot urine betaine uM	Brain	Heart	Kidney cortex	Kidney medulla	Lung	Liver	Small intestine	Colon	Blood serum
WKY	441.761	27.9903	431.795	1425.69	2349.39	739.74	2925.34	720.886	613.91	265.43
WKY	579.119	26.6435	398.807	2112.8	1867.19	597.155	3408.59	818.831	555.91	339.06
WKY	499.129	33.7572	379.837	1266.22	1695.34	613.872	2855.15	791.639	276.95	247.46
WKY	178.357	22.6375	396.331	1821.76	1810.36	505.88	2905.71	623.976	439.776	398.08
WKY	259.306	15.4997	247.449	2274.51	2686.12	374.575	2887.58	852.754	162.544	127.81
WKY	115.423	31.8342	531.346	1273.09	1857.03	811.08	2616.1	726.551	627.708	135.52
WKY	59.2382	l/d	l/d	l/d	l/d	l/d	l/d	l/d	l/d	l/d
SHR	372.476	18.9591	249.672	1319.99	1503.58	346.314	1629.39	541.185	328.79	93.6721				l/d - lost/damaged
SHR	514.203	22.6111	258.93	1233	1305.75	254.385	2285.91	548.134	169.856	106.779
SHR	377.874	31.1511	491.704	1091.11	1546.67	438.06	2166.68	970.971	738.249	145.052
SHR	240.697	22.7344	341.46	1800.96	1595.53	293.437	1113.32	852.341	142.82	224.831
SHR	640.847	21.8477	416.762	1519.89	1796.53	298.137	1406.43	719.261	801.711	97.8678
SHR	460.362	27.0263	486.869	1715.64	1905.61	477.049	1738.84	637.758	622.93	117.32
SHR	210.672	l/d	l/d	l/d	l/d	l/d	l/d	l/d	l/d	l/d

## Sheet: metabolic parameters
	Urine output/100g	Water intake/100g	stool output	food intake/100g	body weight	serum creatinine	24h urine betaine [mg]
WKY	2.52592	7.89684	3.08429	5.90269	370.9	0.99	0.517505
WKY	2.86355	7.32072	2.56474	4.95518	394.3	1.02
WKY	2.88827	6.7393	2.88827		387.2	0.89	0.64318
WKY	3.204	9.17108	2.20459	5.48077	335.6	0.95	0.313406
WKY	2.26692	7.21584	2.04342	5.82011	319.7	0.83	0.212636
WKY	2.60025	7.76942	3.13283	6.86462	323.8	0.37	0.0946493			l/d - lost/damaged
WKY	3.32192	8.35616	2.19178	6.16438	297.5	0.44	0.0555161
WKY	3.24561	7.25146	2.25146	6.72515	348.3	l/d	l/d
SHR	2.70126	8.05028	2.83498	5.96416	372.2	1.17	0.43634
SHR	4.94776	11.9545	3.96435	5.50092	321.7	1.17	0.96379
SHR	3.50533	9.73079	3.0286	5.18789	358.4	0.56	0.531197
SHR	4.7619	10.2928	1.95209	5.59006	345.8	0.5	0.451147
SHR	5.20958	12.515	2.54491	5.98802	338.5	0.66	0.975944
SHR	3.95047	8.52005	2.32901	4.89387	338.9	1	1.13252
SHR	5.68879	10.29	2.87228	4.88009	355.3	1.44	0.222114
SHR	5.8883	10.6646	2.8557	5.58504	389.7	l/d	l/d

## Sheet: transporters
PCR							Western blot
SLC6a12 cortex	WKY	SHR					SLC6a12 cortex	WKY	SHR
1	0.961832	2.81641					1	1.01949	1.36643
2	1.24303	5.32897					2	1.08033	1.68292
3	l/d	1.43779					3	0.970961	1.21539
4	0.625836	l/d					4	0.922544	0.746866
5	1.49885	3.56489					5	0.819541	1.23928			l/d - lost/damaged
6	0.775854	1.20904					6	0.812169	1.11571
average	1.02108	2.87142					average	0.937506	1.22777
SLC6a12 medulla	WKY	SHR					SLC6a12 medulla	WKY	SHR
1	0.393342	1.38882					1	1.23434	1.26873
2	0.808801	0.808801					2	1.32946	0.996911
3	0.638986	11.6629					3	1.23939	1.46089
4	1.50928	4.06669					4	1.24787	1.42244
5	4.38889	12.8514					5	1.25439	1.41265
6	l/d	0.680118					6	1.16822	1.58192
average	1.54786	5.24313						1.24561	1.35726
SLC6a20 cortex	WKY	SHR					SLC6a20 cortex	WKY	SHR
1	0.042507	0.221266					1	0.0719081	0.202637
2	0.053432	0.0256278					2	0.2685	0.0864321
3	0.043401	0.0943297					3	0.274653	0.154214
4	0.237147	0.086801					4	0.236121	0.171582
5	0.099708	0.0771525					5	0.171829	0.197862
6	0.079322	0.123609					6	0.314605	0.175509
average	0.0925862	0.104798					average	0.222936	0.164706
SLC6a20 medulla	WKY	SHR					SLC6a20 medulla	WKY	SHR
1	0.024755	0.05055					1	0.98	0.329771
2	0.042803	0.053804					2	0.620711	0.297391
3	0.09175	0.0502009					3	0.461172	0.366884
4	0.064429	0.0431007					4	0.460923	0.329352
5	0.160858	0.0465155					5	0.419636	0.360408
6	0.069534	0.00408303					6	0.337189	0.473425
average	0.0756882	0.0413757					average	0.546605	0.359539

## Sheet: acute MABP
Group	baseline	after 10	after 20	after 30	after 40	after 50	after 60	after 70
WKY 0.5	66.6	71.132	62.402	61.695	60.399	58.485	55.239	56.626
WKY 0.5	75.1	83.841	73.006	67.639	64.226	64.703	59.769	61.043
WKY 0.5	58.3	62.1425	54.065	53.1649	53.2697	53.0976	53.1062	51.3371
WKY 0.5	77.8	79.7952	71.0763	66.146	63.9368	70.9371	68.6111	73.2735
WKY 0.5	95.2	92.874	81.309	69.095	68.653	67.902	76.818	62.084
WKY 0.5	89.1	88.2507	79.0239	75.5761	80.118	79.7455	73.7635	78.7946
WKY 2.8	91.6568	96.4554	84.5687	78.9719	79.4758	76.3839	76.9888	73.8707
WKY 2.8	84.775	88.539	65.572	64.193	56.113	56.323	56.131	52.899
WKY 2.8	82.0632	96.2029	77.1688	72.374	67.7785	69.8186	65.6728	63.1816
WKY 2.8	81.274	82.9485	84.2777	82.1968	81.9352	82.5838	83.0424	81.9006
WKY 2.8	88.83	90.9805	68.3377	67.3875	63.1638	62.4216	60.5422	56.1674
WKY 2.8	95.3568	94.9828	83.9336	78.901	76.1824	75.5228	77.203	74.7617
WKY 5.0	94.937	92.843	64.081	61.501	63.484	59.836	60.552	55.843
WKY 5.0	88.482	92.011	65.157	55.547	59.941	61.817	65.639	63.232
WKY 5.0	70.3975	77.0717	50.1195	49.1783	47.5991	48.16	48.5767	47.6013
WKY 5.0	74.5577	93.1512	63.79	62.9248	60.2947	60.4866	61.794	56.8029
WKY 5.0	106.59	106.973	102.056	101.72	96.087	91.047	84.983	83.29
WKY 5.0	74.828	81.985	52.3762	59.5511	59.2991	56.9098	54.4434	52.1395
WKY 5.0	80.8222	81.6243	52.2813	54.903	55.8094	54.8772	53.2336	49.0787
WKY vehicle	71.626	69.026	66.917	64.325	62.493	59.836	56.564	55.38
WKY vehicle	75.773	83.2563	74.9091	64.9509	65.2499	59.3865	60.4372	61.5137
WKY vehicle	77.6353	75.845	71.4746	68.7785	68.7465	62.1766	56.2847
WKY vehicle	87.969	69.804	65.774	66.587	62.636	61.297	58.718	60.094
WKY vehicle	67.103	74.363	77.431	73.257	70.758	69.015	70.484	63.548
WKY vehicle	77.7079	71.6836	71.3473	67.6696	63.6455	61.0423	61.5674	62.1986
Group	baseline	after 10	after 20	after 30	after 40	after 50	after 60	after 70
SHR 2.8	123.997	126.621	118.08	105.965	98.0641	96.9295	96.6478	90.5529
SHR 2.8	123.316	123.913	124.272	128.199	127.694	122.231	115.634	105.145
SHR 2.8	120.722	133.869	128.007	115.284	104.755	101.073	102.518	101.474
SHR 2.8	104.635	103.971	74.853	72.237	72.527	76.153	79.815	67.087
SHR 2.8	103.358	102.308	86.1071	76.0035	71.9221	75.8269	79.1954	75.8046
SHR 5.0	110.604	107.536	83.017	82.245	83.993	85.137	87.936	86.008
SHR 5.0	98.154	105.59	91.894	77.406	73.176	70.556	71.98	65.104
SHR 5.0	120.551	123.683	116.188	118.121	113.914	108.383	102.201	96.8913
SHR 5.0	126.662	128.144	124.958	116.572	109.226	106.447	91.0608	85.4383
SHR 5.0	118.413	114.931	104.138	99.059	97.536	98.162	93.46	90.854
SHR 5.0	128.721	129.62	127.937	128.269	125.908	126.756	127.279	123.926
SHR vehicle	94.21	92.813	88.037	85.443	85.543	84.901	85.997
SHR vehicle	95.837	101.74	101.526	100.266	97.828	97.244	92.795	89.288
SHR vehicle	128.871	132.797	132.523	125.714	118.92	122.064	125.044	124.125
SHR vehicle	124.448	130.315	123.155	128.681	116.329	111.373	110.451	111.879
SHR vehicle	118.628	121.007	109.135	96.0884	94.8443	94.6723	99.2314	99.0989
SHR vehicle	99.8812	95.3047	88.3712	87.3696	85.0525	80.9516	77.1506	75.1256
SHR vehicle	112.92	115.978	112.713	105.982	100.071	95.19	90.827	88.193

## Sheet: acute HR
Group	baseline	after 10	after 20	after 30	after 40	after 50	after 60	after 70
WKY 0.5	267.9	250	250	241.935	234.375	220.588	220.588	197.368
WKY 0.5	245.9	192.307	182.926	192.307	170.454	182.926	153.061	182.926
WKY 0.5	238.3	289.296	263.158	243.309	231.125	227.048	223.881	202.977
WKY 0.5	233.8	212.465	198.282	206.327	180.288	202.84	216.294	245.7
WKY 0.5	260.5	287.923	267.142	214.75	202.75	234.666	185	250.714
WKY 0.5	237.7	239.86	205.522	200.435	271.429	209.81	197.688	201.592
WKY 2.8	308.008	326.087	304.569	286.807	283.019	274.474	259.7	244.101
WKY 2.8	254.237	272.727	220.588	211.267	214.285	211.267	200	197.368
WKY 2.8	252.313	272.727	249.584	225.225	227.79	211.566	228	227.618
WKY 2.8	299.103	318.134	321.199	320.856	327.154	330.033	333	330.033
WKY 2.8	239.425	241.741	226.586	227.273	229.709	230.947	225.4	222.717
WKY 2.8	334.821	321.199	288.462	292.969	281.955	290.4	290.416	299.103
WKY 5.0	340.909	340.909	263.157	241.935	258.62	189.873	217.4	197.368
WKY 5.0	347.058	348.837	263.157	245.901	263.157	238.1	241.935	205.479
WKY 5.0	210.97	204.36	192.061	211.268	166.852	172.7	188.679	182.26
WKY 5.0	279.59	293.255	249.169	216.294	189.155	188.8	192.555	183.711
WKY 5.0	416.666	428.571	416.666	428.571	428.571	405.4	357.142	340.909
WKY 5.0	250.417	198.939	203.39	219.459	183.824	169.4	173.712	174.52
WKY 5.0	296.15	268.577	207.039	202.977	199.071	188.4	195.185	191.449
WKY vehicle	272.727	258.62	208.333	214.285	214.285	178.6	194.805	211.267
WKY vehicle	244.499	238.853	225.904	225.734	221.076	216.3	218.978	208.914
WKY vehicle	312.5	319.148	263.157	267.857	238.095	200	234.375	227.272
WKY vehicle	267.857	300	306.122	288.461	306.122	319.1	288.461	294.117
WKY vehicle	230.947	230.592	214.746	193.05	203.114	191.1	197.759	198.282
WKY vehicle	260.191	246.711	249.377	261.78	219.459	245.098	233.8	164.835
Group	baseline	after 10	after 20	after 30	after 40	after 50	after 60	after 70
SHR 2.8	330.396	344.432	317.797	269.784	259.067	267.857	262.009	237.154
SHR 2.8	299.401	320.171	309.278	295.858	286.26	262.697	250.417	210.231
SHR 2.8	340.909	384.615	326.086	254.237	230.769	238.095	230.769	214.285
SHR 2.8	317.689	303.307	293.514	292.868	301.326	300.333	292.3	290.604
SHR 2.8	189.873	220.588	208.333	202.702	194.805	194.805	197.368	187.5
SHR 5.0	323.275	312.5	292.968	288.529	284.09	284.09	302.419	323.275
SHR 5.0	283.018	300	288.461	267.857	258.62	254.237	254.237	267.857
SHR 5.0	255.973	273.723	236.22	237.154	245.298	251.046	248.139	251.467
SHR 5.0	338.6	341.297	337.079	309.917	313.808	307.377	294.985	297.619
SHR 5.0	326.086	319.148	267.857	258.62	254.237	241.935	241.935	230.769
SHR 5.0	342.857	336.7	341.297	335.946	330.033	333.704	321.5	308.325
SHR vehicle	283.018	267.857	263.157	254.237	267.857	238.095	238.095
SHR vehicle	288.461	300	312.5	306.122	300	283.018	277.777	272.727
SHR vehicle	375	416.666	394.736	375	357.142	375	375	375
SHR vehicle	303.644	320.513	311.203	302.115	301.205	297.915	299.9	299.891
SHR vehicle	393.185	400	372.671	348.837	341.297	318.471	341.3	340.142
SHR vehicle	310.881	306.748	308.96	313.48	311.203	312.175	304.3	303.03
SHR vehicle	319.148	340.909	340.909	312.5	306.122	319.148	294.1	283.018

## Sheet: acute diuresis
Group	baseline	after 10	after 20	after 30	after 40	after 50	after 60	after 70
WKY 0.5	0.924658	2.91096	0.787671	0.890411	1.19863	1.43836	1.26712	1.50685
WKY 0.5	2.35294	4.67492	2.91022	2.8483	2.8483	4.39628	3.0031	3.80805
WKY 0.5	0.338983	4.47458	1.49153	1.25424	2	6.84746	3.89831	1.86441
WKY 0.5	5.75188	8.68421	8.45865	6.42857	4.47368	2.33083	8.49624	9.43609
WKY 0.5	1.83787	2.36298	1.57532	1.18149	3.01936	5.25107	5.61208	6.39974
WKY 0.5	3.83929	5.22321	3.4375	3.34821	2.8125	4.86607	4.82143	4.375
WKY 2.8	6.35379	13.4296	13.3935	8.95307	6.96751	9.45848	11.0108	10.7942
WKY 2.8	2.5816	8.36795	5.727	3.35312	1.8546	5.1632	5.45994	1.83976
WKY 2.8	2.5	14.3391	11.408	6.6954	5.20115	6.17816	6.89655	5.11494
WKY 2.8	2.17557	2.55725	7.06107	4.69466	5.49618	6.41221	7.48092	7.70992
WKY 2.8	7.7971	18.3478	12.4638	7.50725	6.23188	7.71014	6.11594	4.34783
WKY 2.8	9.21053	15	13	12.0526	9.10526	7.78947	7.84211	8.89474
WKY 5.0	4.16949	21.0508	17.0847	15.1525	15.2542	15.4576	16.6	13.3898
WKY 5.0	1.8314	18.9826	15.843	8.86628	15.1163	18.7	21.4535	18.0233
WKY 5.0	0.747126	9.25287	6.86782	7.27011	7.58621	9.7	10.0575	7.5
WKY 5.0	2.18935	8.25444	12.426	12.426	12.9882	12.3	14.7041	11.7751
WKY 5.0	1.41956	12.9653	19.8107	18.7697	20.4416	19.8	22.3975	20.0631
WKY 5.0	1.11475	10.2623	3.5082	6.19672	11.9344	12.4	13.541	11.377
WKY 5.0	0.971787	7.55486	3.73041	5.54859	8.11912	10.5	9.34169	7.39812
WKY vehicle	3.18328	2.66881	4.88746	3.98714	3.79421	2.41158	1.4791	1.06109
WKY vehicle	0.647249	1.87702	1.00324	0.517799	0.873786	0.38835	0.453074	1.06796
WKY vehicle	1.01852	1.23457	0.679012	0.648148	0.802469	0.37037	0	0
WKY vehicle	3.3	1.9544	2.3127	1.9544	2.08469	2.50814	2.28013	2.96417
WKY vehicle	1.04377	2.25589	3.43434	3.77104	3.50168	2.49158	2.28956	0.808081
WKY vehicle	4.87889	2.97578	2.24913	2.59516	1.86851	1.28028	1.21107	1.83391
Group	baseline	after 10	after 20	after 30	after 40	after 50	after 60	after 70
SHR 2.8	2.01923	9.08654	13.2692	11.0577	10.0481	10.3365	10.3365	8.46154
SHR 2.8	1.45098	5.13725	6.98039	6.82353	8.19608	7.76471	9.21569	7.2549
SHR 2.8	2.40506	13.8397	23.3755	15.1055	14.0506	11.9409	13.4177	8.01688
SHR 2.8	4.80198	12.3762	12.6238	10.6931	11.3861	12.8218	13.8119	11.2376
SHR 2.8	7.00483	13.6715	18.6957	12.5604	11.7391	9.71014	9.4686	12.5604
SHR 5.0	2.18274	16.5482	20.9137	15.2792	18.0711	20.5076	21.3706	18.2234
SHR 5.0	2.37113	12.6289	20.9794	15.7216	14.3299	12.4227	15.9794	10.6701
SHR 5.0	2.78481	15.654	25.3586	21.2658	20.8439	17.0464	18.4388	13.2068
SHR 5.0	2.99065	12.1963	20.4673	17.1495	16.215	15.1869	13.4112	9.34579
SHR 5.0	2.3445	15.2632	28.7081	22.488	20.8612	20.5742	21.4833	18.4211
SHR 5.0	6.85864	17.0157	40	30.8901	20.733	23.2984	23.5602	21.466
SHR vehicle	2.27273	2.27273	1.68831	1.49351	1.94805	1.94805	2.07792
SHR vehicle	1.16564	2.08589	2.45399	2.45399	2.45399	2.20859	1.71779	1.41104
SHR vehicle	2.23602	2.04969	2.6087	2.98137	2.29814	2.67081	2.67081	2.54658
SHR vehicle	7.33645	6.96262	7.00935	6.49533	6.58879	6.26168	6.58879	5.60748
SHR vehicle	3.33333	3.75	3.22917	3.17708	2.91667	2.76042	2.65625	3.75
SHR vehicle	3.54839	3.82488	2.76498	2.62673	2.25806	2.11982	1.38249	1.10599
SHR vehicle	8.74419	9.11628	6.88372	5.76744	4.60465	4.60465	3.95349	3.5814
Baseline betaine excretion from 30-min pre-treatment [ng/min/g k.w.]
WKY	SHR
78.5591	288.175
81.6808	194.515
40.0491	179.513
52.1268	275.847
63.8131	204.513
92.4133	162.32
50.497	83.0333
102.199	114.997
UOsmV
	baseline	after30	after60
SHR vehicle	10.4085	10.0017	8.60981
SHR vehicle	5.66396	5.92786	4.85146
SHR vehicle	6.58581	3.95699	1.62046
SHR vehicle	10.3504	8.36595	4.23628
SHR 5.0	3.30717	12.7282	10.866
SHR 5.0	2.7209	13.5352	12.9684
SHR 5.0	1.9985	8.31879	7.23021
SHR 5.0	4.45403	13.5082	11.7779
WKY vehicle	1.5173	2.60881	1.35781
WKY vehicle	2.4724	1.18416	1.25915
WKY vehicle	0.786644	1.40342	1.12727
WKY vehicle	3.13633	1.54837	0.769576
WKY 5.0	3.22818	10.0359	10.2907
WKY 5.0	2.1622	9.56852	12.0689
WKY 5.0	1.45845	6.00533	5.4558
WKY 5.0	3.14075	5.80467	7.55917
Uosm
	baseline	after30	after60
SHR vehicle	1576	1466	1375
SHR vehicle	1754	1751	1606
SHR vehicle	1624	1288	944
SHR vehicle	1058	1153	1012
SHR 5.0	1214	724	556
SHR 5.0	904	652	746
SHR 5.0	594	501	534
SHR 5.0	624	461	529
WKY vehicle	564	678	621
WKY vehicle	754	571	512
WKY vehicle	430	445	496
WKY vehicle	618	594	497
WKY 5.0	677	565	678
WKY 5.0	889	657	659
WKY 5.0	789	563	615
WKY 5.0	616	526	584
